# Supplementary material for: Vernalization-Repression of Arabidopsis FLC Requires Promoter Sequences but Not Antisense Transcripts
Source: PLoS One. 2011 Jun 21;6(6):e21513. doi: 10.1371/journal.pone.0021513 (PMC3119698; doi:10.1371/journal.pone.0021513)
Supplement: Table S1 — Oligonucleotide sequences. (XLS) [file pone.0021513.s003.xls]

## Sheet: Sheet1
Table S1: Oligonucleotide sequences
ChIP primers	amplicon	Primer 1	Primer 2
	1	TGATCTCTTGCGGTCACATC	TCTCGGATTCATCACACTCG
	2	TCAAAACTTCTTGGCACAGC	CGATATTGATGATTCATGATTGG
	3b	GCTGATACAAGCATTTCACCA	TTAAATGTCCACACATATGG
	4	ATTTAGCAACGAAAGTGAAAACTAAGG	GCCACGTGTACCGCATGAC
	5b	GACTTGAACCCAAACCTGAGGAT	TTTTGTTCTCAATTCGCTTGATTTC
	6	AATTGCATGTCATTCACGATTTG	TGAAACTTCACTCAACAACATCGA
	7	TTATCGCCCTTAATCTTATCATCATCGT	AAGATTGAGGTTGTGGATTGTCAA
	8	CCGCCACATCATCATTATCATC	ACAAGGTTTTTTCCAGCGATAGA
	9	AAGCCAGCGCTATCACTAAACTTT	TCGGCAGATTGAAAATGACATT
	10b	AGCCAGGTAACGAAAGCTACATTT	ACATGGACATTGGACACACAACA
	11	(C)CATCATGTGGGAGCAGAAGCT	CGGAAGATTGTCGGAGATTTG
	12	GCGGAGCTTGTTCACAGTC	CGTTGGCGTAGTGACGAGTA
	FUS3	ACTTTTGCTACACTTGTTCACCA	CGCAACAAGATCTAATGCCACT
transcript primers
	FLC mature transcript	TGTGAGTATCGATGCTCTTGTTCA	TTCAACATGAGTTCGGTCTTCTTG
	FLC 5' unspliced (i)	AGAAATCAAGCGAATTGAGAACAA	CGTTGCGACGTTTGGAGAA
	FLC proximal antisense (Set 1)	TTTTTTTTTTTTTTTACTGCTTCCA	CACACCACCAAATAACAACCA
	FLC distal antisnese (Set 4)	TTTTTTTTTTTTTTTGCGGTACAC	GGGGTAAACGAGAGTGAGC
	FLC antisense (ii)	CTGAGAACAACCGTGCTG	GAAAGTTGCAAATATGTGTG
	FDH	TGGGAAACCCATTTATCACTTCA	CAGCAAGTCCAACAGTGCCAAG
	At4g26410	GAGCTGAAGTGGCTTCCATGAC	GGTCCGACATACCCATGATCC
